# Supplementary material for: Tyrosinase enzyme purification and immobilization from Pseudomonas sp. EG22 using cellulose coated magnetic nanoparticles: characterization and application in melanin production
Source: World J Microbiol Biotechnol. 2023 Nov 10;40(1):10. doi: 10.1007/s11274-023-03796-w (PMC10638195; doi:10.1007/s11274-023-03796-w)
Supplement: Supplementary file 2 — Supplementary file2 (TXT 1 kb) [file 11274_2023_3796_MOESM2_ESM.txt]

7_27F.ab1
TTTTCCCCCAGGCGGCGGCCTACACATGCAAGTCGAAGCGGATTAACGGATACTTGCTCCTGGGATTCAGCGGCGGACGG
GTGAGTAATGCCTAGGAATCTGCCTGGTTAGTGGGAGCGATAAGCCATCCCGCGAAACTTCTCGACTTCATACACTTACT
GCCTCCTTCCGACTTCTCCTTGGTCGATATTGCCGACTTGCACCCCGGACTACGAACGTTGTTTTATTTAATTAATTCTC
CTCACCGCCCTTGCACACAATTTCGACCACTACCCAACTTGAACTTCTTAAAGCCACGGGCCCTCAATGGCACCTGGATG
AACTTGCCCCCCATTCCCTACCTTTCCGCCGGGTTTTGTCCCCATACAGTTCTCCTTTAGGACGTGCCCACCCCGGAGGG
TGCCTGGCCACCGAAGGAACAAAGAGTTGCCGCTCCGTTTCGTGGACTTCTCCCCAACTTCGCACAATACCAAGCTGACT
GACAGCCCTTGCAGCTCTTGCTGTCTGCAGTTCCAGAAAGGCACCCACCCCATCTTCTGGGACAGACTCTCAGCCATGTT
TACGGAACGGGGGAAGGGTTTCTTTCTCCGGTGTCTTCCGAATTAGAACCACCATGCCTCCAACCGCGTTGTGCCGAGCC
CCCCTTCAAATTCCCCCTGAGGCTTTTAACCCCTTGGAAGGCCGTTCCCCCCCCACGCCCGGACAACATAATCACCGTTA
AACCTGGCGCCCGCTAAATATCTTGAATGAATCGCGAACCCTCTAGTTCGAACCTCCTTTTAACGGCCGCTGGACCTACC
CAAGGGCAATCCAACCCCGGGTTGTGCTCCCCCCCGCCTTTTCGTTACCCAACACGGGTGCAGGAATCCCATCCCGGGGT
GGGACACCCCTTCGCCAACTGGGGTGGGTCCCTATACCTAAAGATCCGACCCCCACTTTCCTCCGGCATCCCCCAAGAAA
AATTTCCCTGCGCCCCACCCTAACCGTCCTTCAAAAGCCCACCCCCCCCTGTGGGGAAATGCCCGGCTCCCCCAAGGGGT
TTAAAACCCCCCGGAAATTTTTTTTTGACCCGGGGGTCCCCCCCAAAAAAACCCCCGTGGGAACCCATGTTTTGTTTTTT
CCTTTTCGAAATTCCCCCCCCATAAAAACACCCCGTACCCCCCGGGCCCCTTTTTAAACCTCGCGCGGGAGAAAACTTTT
TTCCCCAAAAAAAATAGGAAACCTGGGGGGGCCCTTTTTCCCCGGGATCTTCTGAAAAAAAACCCAGAAGAGCACCCCCC
A
